# Supplementary material for: Computational causal discovery for post-traumatic stress in police officers
Source: Transl Psychiatry. 2020 Aug 11;10:233. doi: 10.1038/s41398-020-00910-6 (PMC7417525; doi:10.1038/s41398-020-00910-6)
Supplement: Supplementary file 3 — Supplementary 3 [file 41398_2020_910_MOESM3_ESM.xlsx]

## Sheet: Sheet1
Variable	Measure	Time Order	Time Label
Childhood Trauma	Continuous	2	Childhood
Fam Hx ETOH Drg	Continuous	1	Constitutional
Fam Hx Mood Anx	Continuous	1	Constitutional
Age	Continuous	1	Constitutional
Sex	Nominal	1	Constitutional
Mil Serv	Nominal	3	Entry Police Academy
Dissoc	Continuous	3	Entry Police Academy
Anger	Continuous	3	Entry Police Academy
Insomn	Continuous	3	Entry Police Academy
ETOH	Continuous	3	Entry Police Academy
Pos Emot	Continuous	3	Entry Police Academy
Neg Emot	Continuous	3	Entry Police Academy
Sleep	Continuous	3	Entry Police Academy
Sleep	Continuous	7	Post 12 Months
Prcvd Stress	Continuous	3	Entry Police Academy
Soc Adjust	Continuous	3	Entry Police Academy
Work Adjust	Continuous	3	Entry Police Academy
Mar Adjust	Continuous	3	Entry Police Academy
Glob Sev	Continuous	3	Entry Police Academy
Soc Supp	Continuous	3	Entry Police Academy
Cort Vid Challenge	Continuous	4	During Police Academy
MHPG Vid Challenge	Continuous	4	During Police Academy
Cort Wake No Dex	Continuous	4	During Police Academy
Cort Wake Dex	Continuous	4	During Police Academy
Dex Supp	Continuous	4	During Police Academy
Startle Rest	Ordinal	4	During Police Academy
Startle Lo Threat	Ordinal	4	During Police Academy
Startle Hi Threat	Ordinal	4	During Police Academy
EMG Habitu	Continuous	4	During Police Academy
SC Habitu	Continuous	4	During Police Academy
HR Habitu	Continuous	4	During Police Academy
Depression	Continuous	7	Post 12 Months
Insomn	Continuous	7	Post 12 Months
ETOH	Continuous	7	Post 12 Months
Pos Emot	Continuous	7	Post 12 Months
Neg Emot	Continuous	7	Post 12 Months
Peritr Dissoc	Continuous	6	Peritrauma
Peritr Distress	Continuous	6	Peritrauma
Prcvd Stress	Continuous	7	Post 12 Months
Soc Adjust	Continuous	7	Post 12 Months
Work Adjust	Continuous	7	Post 12 Months
Mar Adj	Continuous	7	Post 12 Months
Glob Sev	Continuous	7	Post 12 Months
Soc Supp	Continuous	7	Post 12 Months
State Anx	Continuous	7	Post 12 Months
State Anger	Continuous	7	Post 12 Months
PTS Severity	Continuous	7	Post 12 Months
Life Threat	Continuous	5	Exposure to Critical Incident
FAAH_420A	Nominal	1	Constitutional
CRP_244A	Nominal	1	Constitutional
DISC1_281A	Nominal	1	Constitutional
ANK3_190A	Nominal	1	Constitutional
BDNF_265A	Nominal	1	Constitutional
DRD2_978G	Nominal	1	Constitutional
TPH2_997T	Nominal	1	Constitutional
SLC6A15_843G	Nominal	1	Constitutional
RORA_149A	Nominal	1	Constitutional
CHRNA5_968A	Nominal	1	Constitutional
CPEB1_610A	Nominal	1	Constitutional
CPEB1_011A	Nominal	1	Constitutional
CPEB1_413A	Nominal	1	Constitutional
CPEB1_033G	Nominal	1	Constitutional
CPEB1_281A	Nominal	1	Constitutional
CPEB1_539C	Nominal	1	Constitutional
CPEB1_528A	Nominal	1	Constitutional
CPEB1_371G	Nominal	1	Constitutional
CPEB1_521G	Nominal	1	Constitutional
CPEB1_044G	Nominal	1	Constitutional
CPEB1_686A	Nominal	1	Constitutional
CRHR1_402A	Nominal	1	Constitutional
GALR1_162G	Nominal	1	Constitutional
lincRNAAC0687181_218C	Nominal	1	Constitutional
COMT_680A	Nominal	1	Constitutional
CAV3_941G	Nominal	1	Constitutional
OXTR_495A	Nominal	1	Constitutional
OXTR_261A	Nominal	1	Constitutional
rs1433375G	Nominal	1	Constitutional
WWC1_727A	Nominal	1	Constitutional
FKBP5_373C	Nominal	1	Constitutional
FKBP5_158A	Nominal	1	Constitutional
FKBP5_080A	Nominal	1	Constitutional
NPY_147A	Nominal	1	Constitutional
rs406001A	Nominal	1	Constitutional
PCLO_833C	Nominal	1	Constitutional
NRCAM_637A	Nominal	1	Constitutional
CSMD1_113A	Nominal	1	Constitutional
NTRK2_283A	Nominal	1	Constitutional
DBH_115A	Nominal	1	Constitutional
NeuropeptideS_981T	Nominal	1	Constitutional
SERPINA6_961A	Nominal	1	Constitutional
GLP1R_044A	Nominal	1	Constitutional
NFKBIA_106A	Nominal	1	Constitutional
NFKBIA_904A	Nominal	1	Constitutional
NFKBIA_406A	Nominal	1	Constitutional
NFKBIA_055G	Nominal	1	Constitutional
NFKBIA_851A	Nominal	1	Constitutional
MR_522G	Nominal	1	Constitutional
HDC_607A	Nominal	1	Constitutional
HDC_526G	Nominal	1	Constitutional
HDC_203A	Nominal	1	Constitutional
HDC_292A	Nominal	1	Constitutional
HDC_889A	Nominal	1	Constitutional
HDC_766A	Nominal	1	Constitutional
HDC_514A	Nominal	1	Constitutional
HDC_151G	Nominal	1	Constitutional
HDC_521G	Nominal	1	Constitutional
HDC_052A	Nominal	1	Constitutional
ABP1_373G	Nominal	1	Constitutional
ABP1_129A	Nominal	1	Constitutional
ABP1_189A	Nominal	1	Constitutional
ABP1_191A	Nominal	1	Constitutional
ABP1_742A	Nominal	1	Constitutional
ABP1_257A	Nominal	1	Constitutional
ABP1_893G	Nominal	1	Constitutional
ABP1_748G	Nominal	1	Constitutional
ABP1_771A	Nominal	1	Constitutional
ABP1_539A	Nominal	1	Constitutional
ABP1_517A	Nominal	1	Constitutional
ABP1_970A	Nominal	1	Constitutional
HNMT_764G	Nominal	1	Constitutional
HNMT_048G	Nominal	1	Constitutional
HNMT_003G	Nominal	1	Constitutional
HNMT_001C	Nominal	1	Constitutional
HRH1_076G	Nominal	1	Constitutional
HRH1_865A	Nominal	1	Constitutional
HRH1_049A	Nominal	1	Constitutional
HRH1_068A	Nominal	1	Constitutional
HRH1_070A	Nominal	1	Constitutional
HRH2_474A	Nominal	1	Constitutional
HRH2_689A	Nominal	1	Constitutional
HRH3_430A	Nominal	1	Constitutional
HRH3_429A	Nominal	1	Constitutional
HRH4_755A	Nominal	1	Constitutional
HRH4_263A	Nominal	1	Constitutional
HRH4_927C	Nominal	1	Constitutional
HRH4_765G	Nominal	1	Constitutional
HRH4_219G	Nominal	1	Constitutional
HRH4_552G	Nominal	1	Constitutional
HRH4_595G	Nominal	1	Constitutional
HRH4_837A	Nominal	1	Constitutional
HRH4_125A	Nominal	1	Constitutional
HRH4_997A	Nominal	1	Constitutional
HRH4_975G	Nominal	1	Constitutional
HRH4_573A	Nominal	1	Constitutional
NTSR1_545A	Nominal	1	Constitutional
NTSR1_072A	Nominal	1	Constitutional
NTSR1_088C	Nominal	1	Constitutional
