# Supplementary material for: Computational causal discovery for post-traumatic stress in police officers
Source: Transl Psychiatry. 2020 Aug 11;10:233. doi: 10.1038/s41398-020-00910-6 (PMC7417525; doi:10.1038/s41398-020-00910-6)
Supplement: Supplementary file 4 — Supplementary 4 [file 41398_2020_910_MOESM4_ESM.xlsx]

## Sheet: Sheet1
Node	Edge Type	Node	Bootstrap Edge Stability (undirected)
ABP1_129A (1)	Directed (-->)	ABP1_373G (1)	1
ABP1_191A (1)	Directed (-->)	ABP1_373G (1)	1
ABP1_257A (1)	Undirected (---)	ABP1_517A (1)	1
ABP1_257A (1)	Directed (-->)	ABP1_893G (1)	1
ABP1_539A (1)	Undirected (---)	ABP1_970A (1)	1
CPEB1_413A (1)	Undirected (---)	CPEB1_610A (1)	1
CPEB1_521G (1)	Directed (-->)	CPEB1_539C (1)	1
CPEB1_610A (1)	Directed (-->)	CPEB1_011A (1)	1
Dex Supp (4)	Directed (-->)	Cort Wake Dex (4)	1
Startle Lo Threat (4)	Directed (-->)	Startle Rest (4)	1
FKBP5_080A	Undirected (---)	FKBP5_158A (1)	1
Glob Sev (3)	Directed (-->)	Neg Emot (4)	1
Glob Sev (7)	Directed (-->)	Depression (7)	1
Glob Sev (7)	Directed (-->)	PTSD Severity (7)	1
HDC_052A (1)	Directed (-->)	HDC_521G (1)	1
HDC_151G (1)	Directed (-->)	HDC_766A (1)	1
HDC_203A (1)	Directed (-->)	HDC_889A (1)	1
HNMT_001C (1)	Undirected (---)	HNMT_003G (1)	1
HNMT_764G (1)	Directed (-->)	HNMT_048G (1)	1
HRH1_068A (1)	Undirected (---)	HRH1_070A (1)	1
HRH1_070A (1)	Undirected (---)	HRH1_865A (1)	1
HRH4_595G (1)	Directed (-->)	HRH4_263A (1)	1
HRH4_837A (1)	Undirected (---)	HRH4_997A (1)	1
Insomnia (7)	Directed (-->)	Sleep (7)	1
Mar Adj (7)	Directed (-->)	Soc Adjust (7)	1
Neg Emot (4)	Directed (-->)	Prcvd Stress (4)	1
Neg Emot (7)	Directed (-->)	Prcvd Stress (7)	1
NFKBIA_055G (1)	Directed (-->)	NFKBIA_904A (1)	1
NFKBIA_851A (1)	Directed (-->)	NFKBIA_406A (1)	1
Pos Emot (4)	Directed (-->)	Pos Emot (7)	1
Prcvd Stress (7)	Directed (-->)	Depression (7)	1
Soc Adjust (3)	Directed (-->)	Prcvd Stress (4)	1
Soc Adjust (7)	Directed (-->)	Depression (7)	1
Work Adjust (7)	Directed (-->)	Soc Adjust (7)	1
CPEB1_413A (1)	Directed (-->)	CPEB1_033G (1)	0.99
FKBP5_158A (1)	Directed (-->)	FKBP5_373C (1)	0.99
HRH4_552G (1)	Directed (-->)	HRH4_125A (1)	0.99
HRH4_595G (1)	Directed (-->)	HRH4_552G (1)	0.99
Pos Emot (7)	Directed (-->)	State Anx (7)	0.99
ABP1_257A (1)	Directed (-->)	ABP1_748G (1)	0.98
Glob Sev (7)	Directed (-->)	Sleep (7)	0.98
HDC_203A (1)	Directed (-->)	HDC_526G (1)	0.98
HRH1_049A (1)	Directed (-->)	HRH1_076G (1)	0.98
Mar Adjust (3)	Directed (-->)	Soc Adjust (3)	0.98
Neg Emot (4)	Directed (-->)	Neg Emot (7)	0.98
CPEB1_686A (1)	Directed (-->)	CPEB1_528A (1)	0.97
Prcvd Stress (7)	Directed (-->)	Soc Adjust (7)	0.97
Sleep (3)	Directed (-->)	Insomnia (3)	0.97
Soc Supp (3)	Directed (-->)	Soc Supp (7)	0.97
Glob Sev (3)	Directed (-->)	Glob Sev (7)	0.96
Neg Emot (7)	Directed (-->)	Depression (7)	0.96
Peritr Distress (6)	Directed (-->)	Peritr Dissoc (6)	0.96
Prcvd Stress (4)	Directed (-->)	Prcvd Stress (7)	0.96
ABP1_539A (1)	Directed (-->)	ABP1_748G (1)	0.95
State Anx (7)	Directed (-->)	Prcvd Stress (7)	0.95
Work Adjust (3)	Directed (-->)	Prcvd Stress (4)	0.95
Work Adjust (3)	Directed (-->)	Soc Adjust (3)	0.95
CPEB1_371G (1)	Directed (-->)	CPEB1_011A (1)	0.94
CPEB1_539C (1)	Directed (-->)	CPEB1_371G (1)	0.94
ETOH (3)	Directed (-->)	ETOH (7)	0.94
HRH4_975G (1)	Directed (-->)	CAV3_941G (1)	0.94
Startle Lo Threat (4)	Directed (-->)	Startle Hi Threat (4)	0.93
Anger (3)	Directed (-->)	Neg Emot (4)	0.92
Glob Sev (3)	Directed (-->)	Insomnia (3)	0.91
Soc Adjust (7)	Directed (-->)	Soc Supp (7)	0.91
Soc Adjust (3)	Directed (-->)	Soc Adjust (7)	0.9
Insomnia (7)	Directed (-->)	Depression (7)	0.89
NFKBIA_106A (1)	Directed (-->)	NFKBIA_406A (1)	0.89
Work Adjust (7)	Directed (-->)	Depression (7)	0.89
CPEB1_539C (1)	Directed (-->)	CPEB1_033G (1)	0.88
Glob Sev (7)	Directed (-->)	Soc Adjust (7)	0.87
HDC_526G (1)	Directed (-->)	CHRNA5_968A (1)	0.87
HRH4_837A (1)	Directed (-->)	HRH4_552G (1)	0.87
Glob Sev (3)	Directed (-->)	Soc Adjust (3)	0.86
HRH4_755A (1)	Undirected (---)	HRH4_837A (1)	0.86
Pos Emot (7)	Directed (-->)	Soc Supp (7)	0.86
ABP1_748G (1)	Directed (-->)	ABP1_129A (1)	0.85
HDC_203A (1)	Directed (-->)	HDC_607A (1)	0.85
HDC_292A (1)	Directed (-->)	HDC_766A (1)	0.85
Work Adjust (3)	Directed (-->)	Neg Emot (4)	0.85
ABP1_771A (1)	Directed (-->)	ABP1_129A (1)	0.84
CPEB1_686A (1)	Directed (-->)	CPEB1_011A (1)	0.84
Soc Adjust (3)	Directed (-->)	Neg Emot (4)	0.84
ABP1_742A (1)	Directed (-->)	ABP1_129A (1)	0.81
HRH1_865A (1)	Directed (-->)	HRH1_076G (1)	0.81
HRH4_765G (1)	Undirected (---)	HRH4_837A (1)	0.8
DISC1_281A (1)	Directed (-->)	Life Threat (5)	0.79
HDC_521G (1)	Directed (-->)	rs406001A (1)	0.79
Glob Sev (7)	Directed (-->)	Work Adjust (7)	0.78
HRH3_429A (1)	Directed (-->)	Age (1)	0.78
Soc Supp (3)	Directed (-->)	Soc Adjust (3)	0.78
Glob Sev (3)	Directed (-->)	Work Adjust (3)	0.77
HDC_514A (1)	Undirected (---)	HDC_521G (1)	0.77
HDC_292A (1)	Directed (-->)	HDC_151G (1)	0.76
Prcvd Stress (4)	Directed (-->)	State Anx (7)	0.76
CPEB1_413A (1)	Directed (-->)	CPEB1_686A (1)	0.75
Fam Hx ETOH Drg (1)	Directed (-->)	Cort Wake No Dex	0.75
HRH4_975G (1)	Directed (-->)	HRH4_927C (1)	0.75
CPEB1_521G (1)	Directed (-->)	CPEB1_371G (1)	0.74
Work Adjust (3)	Directed (-->)	Prcvd Stress (7)	0.74
NFKBIA_055G (1)	Directed (-->)	NFKBIA_406A (1)	0.73
ABP1_539A (1)	Directed (-->)	Work Adjust (3)	0.72
Glob Sev (3)	Directed (-->)	Prcvd Stress (4)	0.72
HDC_607A (1)	Directed (-->)	EMG Habitu (4)	0.72
CPEB1_686A (1)	Directed (-->)	CPEB1_521G (1)	0.71
Startle Lo Threat (4)	Directed (-->)	PTSD Severity (7)	0.71
State Anx (7)	Directed (-->)	Soc Supp (7)	0.71
ABP1_742A (1)	Directed (-->)	EMG Habitu (4)	0.7
Startle Lo Threat (4)	Directed (-->)	Peritr Distress (6)	0.7
Anger (3)	Directed (-->)	Prcvd Stress (4)	0.69
Depression (7)	Directed (-->)	Sleep (7)	0.69
PCLO_833C (1)	Directed (-->)	HRH3_430A (1)	0.69
Work Adjust (3)	Directed (-->)	Work Adjust (7)	0.69
ANK3_190A (1)	Directed (-->)	CRP_244A (1)	0.68
HRH4_975G (1)	Directed (-->)	HRH4_125A (1)	0.68
PCLO_833C (1)	Directed (-->)	ANK3_190A (1)	0.68
Sleep (3)	Directed (-->)	Prcvd Stress (4)	0.68
ANK3_190A (1)	Directed (-->)	Pos Emot (4)	0.67
HRH3_429A (1)	Directed (-->)	HRH3_430A (1)	0.67
HRH4_219G (1)	Directed (-->)	ANK3_190A (1)	0.67
ABP1_771A (1)	Directed (-->)	ABP1_748G (1)	0.66
NRCAM_637A (1)	Directed (-->)	Mil Serv (3)	0.66
Startle Hi Threat (4)	Directed (-->)	Neg Emot (4)	0.65
Neg Emot (7)	Directed (-->)	State Anger (7)	0.65
ABP1_189A (1)	Directed (-->)	HDC_514A (1)	0.64
Age (1)	Directed (-->)	Mil Serv (3)	0.64
WWC1_727A (1)	Directed (-->)	State Anger (7)	0.64
COMT_680A (1)	Directed (-->)	Startle Hi Threat (4)	0.63
Fam Hx Mood Anx (1)	Directed (-->)	Glob Sev (3)	0.63
NFKBIA_055G (1)	Directed (-->)	BDNF_265A (1)	0.63
CPEB1_371G (1)	Directed (-->)	Mar Adj (7)	0.62
GALR1_162G (1)	Directed (-->)	HRH4_125A (1)	0.62
HDC_766A (1)	Directed (-->)	Life Threat (5)	0.62
Peritr Distress (6)	Directed (-->)	Glob Sev (7)	0.62
PTSD Severity (7)	Directed (-->)	Depression (7)	0.62
HRH4_125A (1)	Directed (-->)	CPEB1_033G (1)	0.61
HDC_766A (1)	Directed (-->)	HDC_526G (1)	0.6
HDC_889A (1)	Directed (-->)	NeuropeptideS_981T (1)	0.6
BDNF_265A (1)	Directed (-->)	Soc Supp (7)	0.59
SERPINA6_961A (1)	Directed (-->)	Dissoc (3)	0.59
CPEB1_686A (1)	Directed (-->)	CPEB1_281A (1)	0.58
DRD2_978G (1)	Directed (-->)	Life Threat (5)	0.58
NTSR1_072A (1)	Directed (-->)	Insomnia (3)	0.58
Peritr Distress (6)	Directed (-->)	Work Adjust (7)	0.58
State Anger (7)	Directed (-->)	Sleep (7)	0.58
ANK3_190A (1)	Directed (-->)	Work Adjust (7)	0.57
HDC_203A (1)	Directed (-->)	Insomnia (7)	0.57
HRH2_474A (1)	Directed (-->)	rs1433375G (1)	0.57
HRH4_219G (1)	Directed (-->)	Startle Hi Threat (4)	0.57
PCLO_833C (1)	Directed (-->)	SLC6A15_843G (1)	0.57
Peritr Dissoc (6)	Directed (-->)	Glob Sev (7)	0.57
ABP1_517A (1)	Undirected (---)	HRH2_474A (1)	0.56
HRH1_076G (1)	Directed (-->)	NFKBIA_904A (1)	0.56
HRH4_755A (1)	Undirected (---)	HRH4_765G (1)	0.56
ABP1_129A (1)	Directed (-->)	HR Habitu (4)	0.55
ABP1_742A (1)	Directed (-->)	CPEB1_033G (1)	0.55
HRH4_219G (1)	Directed (-->)	CPEB1_371G (1)	0.55
MR_522G (1)	Directed (-->)	CPEB1_044G (1)	0.55
Childhood Trauma (2)	Directed (-->)	Sleep (7)	0.54
HRH4_219G (1)	Directed (-->)	rs406001A (1)	0.54
HRH4_997A (1)	Directed (-->)	Neg Emot (4)	0.54
Peritr Distress (6)	Directed (-->)	PTSD Severity (7)	0.54
ABP1_189A (1)	Directed (-->)	ABP1_373G (1)	0.53
CHRNA5_968A (1)	Directed (-->)	RORA_149A (1)	0.53
CPEB1_011A (1)	Directed (-->)	ANK3_190A (1)	0.53
HRH4_219G (1)	Directed (-->)	Soc Supp (3)	0.53
HRH4_927C (1)	Directed (-->)	CPEB1_281A (1)	0.53
NFKBIA_904A (1)	Directed (-->)	SLC6A15_843G (1)	0.53
Work Adjust (3)	Directed (-->)	Peritr Distress (6)	0.53
ABP1_748G (1)	Directed (-->)	CPEB1_033G (1)	0.52
FAAH_420A (1)	Directed (-->)	Startle Hi Threat (4)	0.52
Glob Sev (3)	Directed (-->)	Anger (3)	0.52
HRH2_689A (1)	Undirected (---)	NTRK2_283A (1)	0.52
NPY_147A (1)	Directed (-->)	Peritr Dissoc (6)	0.52
OXTR_261A (1)	Directed (-->)	State Anger (7)	0.52
CPEB1_281A (1)	Directed (-->)	DRD2_978G (1)	0.51
HDC_526G (1)	Directed (-->)	BDNF_265A (1)	0.51
HDC_607A (1)	Directed (-->)	Soc Adjust (3)	0.51
COMT_680A (1)	Directed (-->)	DISC1_281A (1)	0.5
CPEB1_686A (1)	Directed (-->)	CPEB1_044G (1)	0.5
HRH1_049A (1)	Directed (-->)	Cort Wake Dex (4)	0.5
HRH4_927C (1)	Directed (-->)	SLC6A15_843G (1)	0.5
Mar Adjust (3)	Directed (-->)	Mar Adj (7)	0.5
OXTR_261A (1)	Directed (-->)	Life Threat (5)	0.5
TPH2_997T (1)	Directed (-->)	DRD2_978G (1)	0.5
Work Adjust (7)	Directed (-->)	Prcvd Stress (7)	0.5
Dissoc (3)	Directed (-->)	Prcvd Stress (4)	0.49
GALR1_162G (1)	Directed (-->)	WWC1_727A (1)	0.49
HDC_203A (1)	Undirected (---)	HDC_292A (1)	0.49
Pos Emot (7)	Directed (-->)	Depression (7)	0.49
ABP1_742A (1)	Undirected (---)	HRH2_689A (1)	0.48
HDC_052A (1)	Directed (-->)	HDC_514A (1)	0.48
HRH4_595G (1)	Directed (-->)	ABP1_129A (1)	0.48
NTSR1_072A (1)	Directed (-->)	OXTR_495A (1)	0.48
ABP1_191A (1)	Directed (-->)	ABP1_748G (1)	0.47
CAV3_941G (1)	Directed (-->)	Work Adjust (7)	0.47
CRHR1_402A (1)	Directed (-->)	Work Adjust (7)	0.47
HDC_889A (1)	Directed (-->)	Work Adjust (3)	0.47
NTSR1_545A (1)	Directed (-->)	HRH3_430A (1)	0.47
ABP1_189A (1)	Directed (-->)	DRD2_978G (1)	0.46
ABP1_771A (1)	Directed (-->)	HRH4_552G (1)	0.46
HRH4_573A (1)	Directed (-->)	SLC6A15_843G (1)	0.46
Insomnia (3)	Directed (-->)	Insomnia (7)	0.46
Insomnia (3)	Directed (-->)	State Anx (7)	0.46
ABP1_189A (1)	Directed (-->)	HR Habitu (4)	0.45
ABP1_191A (1)	Directed (-->)	Soc Supp (7)	0.45
CPEB1_281A (1)	Directed (-->)	Anger (3)	0.45
HDC_203A (1)	Directed (-->)	DISC1_281A (1)	0.45
HRH4_765G (1)	Directed (-->)	rs406001A (1)	0.45
MR_522G (1)	Directed (-->)	ETOH (7)	0.45
NFKBIA_406A (1)	Directed (-->)	CPEB1_044G (1)	0.45
Work Adjust (3)	Directed (-->)	Startle Lo Threat (4)	0.45
ABP1_373G (1)	Directed (-->)	ANK3_190A (1)	0.44
Startle Hi Threat (4)	Directed (-->)	Prcvd Stress (7)	0.44
HDC_607A (1)	Directed (-->)	CHRNA5_968A (1)	0.44
HDC_889A (1)	Directed (-->)	HDC_607A (1)	0.44
Peritr Distress (6)	Directed (-->)	Prcvd Stress (7)	0.44
Sex (1)	Directed (-->)	Mar Adjust (3)	0.44
Work Adjust (3)	Directed (-->)	Startle Hi Threat (4)	0.44
Childhood Trauma (2)	Directed (-->)	Work Adjust (7)	0.43
COMT_680A (1)	Directed (-->)	HRH4_125A (1)	0.43
CSMD1_113A (1)	Directed (-->)	FKBP5_373C (1)	0.43
Fam Hx Mood Anx (1)	Directed (-->)	Childhood Trauma (2)	0.43
Startle Lo Threat (4)	Directed (-->)	Prcvd Stress (7)	0.43
HNMT_764G (1)	Directed (-->)	rs406001A (1)	0.43
NFKBIA_106A (1)	Directed (-->)	Life Threat (5)	0.43
RORA_149A (1)	Directed (-->)	Dissoc (3)	0.43
CSMD1_113A (1)	Directed (-->)	BDNF_265A (1)	0.42
Fam Hx ETOH Drg (1)	Directed (-->)	Cort Wake Dex (4)	0.42
FKBP5_373C (1)	Directed (-->)	RORA_149A (1)	0.42
HDC_514A (1)	Directed (-->)	rs1433375G (1)	0.42
HRH4_219G (1)	Directed (-->)	MHPG Vid Challenge (4)	0.42
Sleep (3)	Directed (-->)	Pos Emot (4)	0.42
Fam Hx Mood Anx (1)	Directed (-->)	HRH4_927C (1)	0.41
GLP1R_044A (1)	Directed (-->)	NeuropeptideS_981T (1)	0.41
HDC_203A (1)	Directed (-->)	Dex Supp (4)	0.41
HNMT_003G (1)	Directed (-->)	SLC6A15_843G (1)	0.41
HRH1_070A (1)	Directed (-->)	Cort Wake No Dex (4)	0.41
NeuropeptideS_981T (1)	Directed (-->)	TPH2_997T (1)	0.41
NFKBIA_851A (1)	Directed (-->)	NFKBIA_904A (1)	0.41
NTSR1_072A (1)	Directed (-->)	HRH4_263A (1)	0.41
OXTR_495A (1)	Directed (-->)	Mar Adjust (3)	0.41
Childhood Trauma (1)	Directed (-->)	Glob Sev (7)	0.4
Fam Hx ETOH Drg (1)	Directed (-->)	Dissoc (3)	0.4
HNMT_764G (1)	Directed (-->)	RORA_149A (1)	0.4
HRH3_430A (1)	Directed (-->)	HDC_151G (1)	0.4
HRH4_997A (1)	Directed (-->)	HRH4_552G (1)	0.4
CPEB1_371G (1)	Directed (-->)	MHPG Vid Challenge (4)	0.39
CPEB1_413A (1)	Directed (-->)	CPEB1_044G (1)	0.39
CSMD1_113A (1)	Directed (-->)	rs1433375G (1)	0.39
NFKBIA_106A (1)	Directed (-->)	Startle Rest(4)	0.39
NPY_147A (1)	Directed (-->)	CRP_244A (1)	0.39
NTSR1_545A (1)	Directed (-->)	CHRNA5_968A (1)	0.39
WWC1_727A (1)	Directed (-->)	CPEB1_686A (1)	0.39
HRH1_076G (1)	Directed (-->)	CPEB1_539C (1)	0.38
HRH2_474A (1)	Directed (-->)	ETOH (7)	0.38
HRH3_429A (1)	Directed (-->)	Childhood Trauma (2)	0.38
HRH4_573A (1)	Directed (-->)	HRH4_125A (1)	0.38
HRH4_997A (1)	Directed (-->)	HRH4_927C (1)	0.38
NFKBIA_904A (1)	Directed (-->)	SC Habitu (4)	0.38
ABP1_539A (1)	Undirected (---)	Fam Hx ETOH Drg (1)	0.37
HNMT_764G (1)	Directed (-->)	DBH_115A (1)	0.37
HRH4_975G (1)	Directed (-->)	HDC_889A (1)	0.37
PCLO_833C (1)	Directed (-->)	CPEB1_539C (1)	0.37
CRP_244A (1)	Directed (-->)	Childhood Trauma (2)	0.36
HRH1_049A (1)	Directed (-->)	CHRNA5_968A (1)	0.36
HRH1_068A (1)	Directed (-->)	Mil Serv (3)	0.36
HRH4_125A (1)	Directed (-->)	DISC1_281A (1)	0.36
HRH4_765G (1)	Directed (-->)	HDC_521G (1)	0.36
OXTR_261A (1)	Directed (-->)	CPEB1_521G (1)	0.36
OXTR_261A (1)	Directed (-->)	MHPG Vid Challenge (4)	0.36
Sex (1)	Directed (-->)	Depression (7)	0.36
Childhood Trauma (2)	Directed (-->)	Glob Sev (3)	0.35
FKBP5_080A (1)	Directed (-->)	CHRNA5_968A (1)	0.35
HNMT_048G (1)	Directed (-->)	HR Habitu (4)	0.35
Life Threat (5)	Directed (-->)	Sleep (7)	0.35
MR_522G (1)	Directed (-->)	FAAH_420A (1)	0.35
PCLO_833C (1)	Directed (-->)	NPY_147A (1)	0.35
rs1433375G (1)	Directed (-->)	lincRNAAC0687181_218C (1)	0.35
ABP1_129A (1)	Directed (-->)	Dissoc (3)	0.34
GLP1R_044A (1)	Directed (-->)	ETOH (3)	0.34
HDC_052A (1)	Directed (-->)	CPEB1_281A (1)	0.34
HRH4_125A (1)	Directed (-->)	HDC_766A (1)	0.34
MR_522G (1)	Directed (-->)	PTSD Severity (7)	0.34
NeuropeptideS_981T (1)	Directed (-->)	CAV3_941G (1)	0.34
NRCAM_637A (1)	Directed (-->)	OXTR_495A (1)	0.34
rs406001A (1)	Directed (-->)	Soc Supp (3)	0.34
ABP1_189A (1)	Undirected (---)	NTSR1_088C (1)	0.33
ABP1_893G (1)	Directed (-->)	TPH2_997T (1)	0.33
CSMD1_113A (1)	Directed (-->)	CPEB1_281A (1)	0.33
GALR1_162G (1)	Directed (-->)	Work Adjust (3)	0.33
Work Adjust (3)	Directed (-->)	Soc Adjust (7)	0.33
CSMD1_113A (1)	Directed (-->)	HRH4_552G (1)	0.32
HRH1_049A (1)	Directed (-->)	CPEB1_033G (1)	0.32
SERPINA6_961A (1)	Directed (-->)	ANK3_190A (1)	0.32
State Anger (7)	Directed (-->)	State Anx (7)	0.32
HRH4_573A (1)	Directed (-->)	HDC_607A (1)	0.31
NPY_147A (1)	Directed (-->)	CPEB1_371G (1)	0.31
NTSR1_088C (1)	Directed (-->)	Cort Wake Dex (4)	0.31
ABP1_189A (1)	Directed (-->)	CRP_244A (1)	0.3
ABP1_970A (1)	Directed (-->)	ABP1_893G (1)	0.3
HDC_052A (1)	Directed (-->)	WWC1_727A (1)	0.3
HDC_526G (1)	Directed (-->)	SC Habitu (4)	0.3
HRH4_552G (1)	Directed (-->)	EMG Habitu (4)	0.3
HRH4_573A (1)	Directed (-->)	CPEB1_528A (1)	0.3
HRH4_573A (1)	Directed (-->)	ETOH (7)	0.3
CPEB1_413A (1)	Directed (-->)	MHPG Vid Challenge (4)	0.29
CPEB1_539C (1)	Directed (-->)	Mar Adjust (3)	0.29
DRD2_978G (1)	Directed (-->)	ETOH (7)	0.29
HDC_607A (1)	Directed (-->)	RORA_149A (1)	0.29
HNMT_048G (1)	Directed (-->)	TPH2_997T (1)	0.29
HRH2_689A (1)	Directed (-->)	Childhood Trauma (2)	0.29
ABP1_257A (1)	Directed (-->)	CRP_244A (1)	0.28
HRH3_430A (1)	Directed (-->)	Work Adjust (3)	0.28
ABP1_517A (1)	Directed (-->)	CPEB1_044G (1)	0.27
CPEB1_610A (1)	Directed (-->)	TPH2_997T (1)	0.27
Startle Lo Threat (4)	Directed (-->)	Cort Wake No Dex (4)	0.27
HRH1_076G (1)	Directed (-->)	FKBP5_373C (1)	0.27
ABP1_893G (1)	Directed (-->)	Cort Vid Challenge (4)	0.26
Glob Sev (3)	Directed (-->)	ETOH (3)	0.26
HDC_292A (1)	Directed (-->)	lincRNAAC0687181_218C (1)	0.26
HRH4_755A (1)	Directed (-->)	CAV3_941G (1)	0.26
OXTR_495A (1)	Directed (-->)	Prcvd Stress (4)	0.26
CRHR1_402A (1)	Directed (-->)	HRH3_430A (1)	0.25
HRH1_076G (1)	Directed (-->)	HNMT_048G (1)	0.25
HRH1_865A (1)	Directed (-->)	DBH_115A (1)	0.25
ABP1_189A (1)	Directed (-->)	FAAH_420A (1)	0.24
Sleep (3)	Directed (-->)	Startle Hi Threat (4)	0.24
Startle Rest (4)	Directed (-->)	Glob Sev (7)	0.23
SLC6A15_843G (1)	Directed (-->)	Soc Supp (7)	0.22
CPEB1_033G (1)	Directed (-->)	Insomnia (3)	0.2
HRH1_865A (1)	Directed (-->)	CPEB1_371G (1)	0.19
HRH4_263A (1)	Directed (-->)	NPY_147A (1)	0.18
HRH4_927C (1)	Directed (-->)	Age (1)	0.18
HDC_292A (1)	Directed (-->)	CHRNA5_968A (1)	0.17
NTRK2_283A (1)	Directed (-->)	CPEB1_371G (1)	0.17
ABP1_970A (1)	Undirected (---)	NRCAM_637A (1)	0.16
HRH1_076G (1)	Directed (-->)	ABP1_748G (1)	0.16
HDC_292A (1)	Directed (-->)	PTSD Severity (7)	0.15
HDC_292A (1)	Directed (-->)	Cort Wake Dex (4)	0.14
