# Supplementary material for: Computational causal discovery for post-traumatic stress in police officers
Source: Transl Psychiatry. 2020 Aug 11;10:233. doi: 10.1038/s41398-020-00910-6 (PMC7417525; doi:10.1038/s41398-020-00910-6)
Supplement: Supplementary file 5 — Supplementary 5 [file 41398_2020_910_MOESM5_ESM.xlsx]

## Sheet: Sheet1
Variable	Distance to PTSD Severity
Childhood Trauma (2)	2
Fam Hx ETOH Drg (1)	4
Fam Hx Mood Anx (1)	3
Age (1)	Not on causal path
Sex (1)	Not on causal path
Mil Serv (3)	Not on causal path
Dissoc (3)	Not on causal path
Anger (3)	Not on causal path
Insomnia (3)	Not on causal path
ETOH (3)	Not on causal path
Pos Emot (4)	Not on causal path
Neg Emot (4)	Not on causal path
Sleep (3)	Not on causal path
Sleep (7)	Not on causal path
Prcvd Stress (4)	Not on causal path
Soc Adjust (3)	Not on causal path
Work Adjust (3)	2
Mar Adjust (3)	Not on causal path
Glob Sev (3)	2
Soc Supp (3)	Not on causal path
Cort Vid Challenge (4)	Not on causal path
MHPG Vid Challenge (4)	Not on causal path
Cort Wake No Dex (4)	Not on causal path
Cort Wake Dex (4)	Not on causal path
Dex Supp (4)	Not on causal path
Startle Rest (4)	2
Startle Lo Threat (4)	1
Startle Hi Threat (4)	Not on causal path
EMG Habitu (4)	Not on causal path
SC Habitu (4)	Not on causal path
HR Habitu (4)	Not on causal path
Depression (7)	Not on causal path
Insomnia (7)	Not on causal path
ETOH (7)	Not on causal path
Pos Emot (7)	Not on causal path
Neg Emot (7)	Not on causal path
Peritr Dissoc (6)	2
Peritr Distress (6)	1
Prcvd Stress (7)	Not on causal path
Soc Adjust (7)	Not on causal path
Work Adjust (7)	Not on causal path
Mar Adj (7)	Not on causal path
Glob Sev (7)	1
Soc Supp (7)	Not on causal path
State Anx (7)	Not on causal path
State Anger (7)	Not on causal path
PTSD Severity (7)	0
Life Threat (5)	Not on causal path
FAAH_420A (1)	Not on causal path
CRP_244A (1)	3
DISC1_281A (1)	Not on causal path
ANK3_190A (1)	4
BDNF_265A (1)	Not on causal path
DRD2_978G (1)	Not on causal path
TPH2_997T (1)	Not on causal path
SLC6A15_843G (1)	Not on causal path
RORA_149A (1)	Not on causal path
CHRNA5_968A (1)	Not on causal path
CPEB1_610A (1)	6
CPEB1_011A (1)	5
CPEB1_413A (1)	7
CPEB1_033G (1)	Not on causal path
CPEB1_281A (1)	Not on causal path
CPEB1_539C (1)	7
CPEB1_528A (1)	Not on causal path
CPEB1_371G (1)	6
CPEB1_521G (1)	7
CPEB1_044G (1)	Not on causal path
CPEB1_686A (1)	6
CRHR1_402A (1)	4
GALR1_162G (1)	3
lincRNAAC0687181_218C (1)	Not on causal path
COMT_680A (1)	Not on causal path
CAV3_941G (1)	Not on causal path
OXTR_495A (1)	Not on causal path
OXTR_261A (1)	8
rs1433375G (1)	Not on causal path
WWC1_727A (1)	7
FKBP5_373C (1)	Not on causal path
FKBP5_158A (1)	Not on causal path
FKBP5_080A (1)	Not on causal path
NPY_147A (1)	3
rs406001A (1)	Not on causal path
PCLO_833C (1)	4
NRCAM_637A (1)	5
CSMD1_113A (1)	Not on causal path
NTRK2_283A (1)	4
DBH_115A (1)	Not on causal path
NeuropeptideS_981T (1)	Not on causal path
SERPINA6_961A (1)	5
GLP1R_044A (1)	Not on causal path
NFKBIA_106A (1)	3
NFKBIA_904A (1)	Not on causal path
NFKBIA_406A (1)	Not on causal path
NFKBIA_055G (1)	Not on causal path
NFKBIA_851A (1)	Not on causal path
MR_522G (1)	1
HDC_607A (1)	Not on causal path
HDC_526G (1)	Not on causal path
HDC_203A (1)	2
HDC_292A (1)	1
HDC_889A (1)	3
HDC_766A (1)	Not on causal path
HDC_514A (1)	Not on causal path
HDC_151G (1)	Not on causal path
HDC_521G (1)	Not on causal path
HDC_052A (1)	8
ABP1_373G (1)	5
ABP1_129A (1)	6
ABP1_189A (1)	4
ABP1_191A (1)	6
ABP1_742A (1)	4
ABP1_257A (1)	4
ABP1_893G (1)	Not on causal path
ABP1_748G (1)	7
ABP1_771A (1)	7
ABP1_539A (1)	3
ABP1_517A (1)	5
ABP1_970A (1)	4
HNMT_764G (1)	Not on causal path
HNMT_048G (1)	Not on causal path
HNMT_003G (1)	Not on causal path
HNMT_001C (1)	Not on causal path
HRH1_076G (1)	8
HRH1_865A (1)	7
HRH1_049A (1)	9
HRH1_068A (1)	9
HRH1_070A (1)	8
HRH2_474A (1)	6
HRH2_689A (1)	3
HRH3_430A (1)	3
HRH3_429A (1)	3
HRH4_755A (1)	Not on causal path
HRH4_263A (1)	4
HRH4_927C (1)	Not on causal path
HRH4_765G (1)	Not on causal path
HRH4_219G (1)	5
HRH4_552G (1)	Not on causal path
HRH4_595G (1)	5
HRH4_837A (1)	Not on causal path
HRH4_125A (1)	Not on causal path
HRH4_997A (1)	Not on causal path
HRH4_975G (1)	4
HRH4_573A (1)	Not on causal path
NTSR1_545A (1)	4
NTSR1_072A (1)	5
NTSR1_088C (1)	5
